# Supplementary material for: Identification of research hypotheses and new knowledge from scientific literature
Source: BMC Med Inform Decis Mak. 2018 Jun 25;18:46. doi: 10.1186/s12911-018-0639-1 (PMC6019216; doi:10.1186/s12911-018-0639-1)
Supplement: Supplementary file 3 — Read me documentation explaining the structure of the clue files. (TXT 4 kb) [file 12911_2018_639_MOESM3_ESM.txt]

This directory contains the clue lists that were used during the feature generation process. The following clue lists were used for each experiment:

Knowledge Type:
 KTClues.txt.Analysis           
 KTClues.txt.Observation
 KTClues.txt.Fact               
 KTClues.txt.Investigation      
 KTClues.txt.Method

Hypothesis:
 KTClues.txt.Analysis           
 KTClues.txt.Observation
 KTClues.txt.Fact               
 KTClues.txt.Investigation      
 KTClues.txt.Method
 UncertaintyClues.txt.Uncertain

New Knowledge:
 KTClues.txt.Analysis           
 KTClues.txt.Observation
 KTClues.txt.Fact               
 KTClues.txt.Investigation      
 KTClues.txt.Method
 UncertaintyClues.txt.Uncertain
 SourceClues.txt.Other
