# Supplementary material for: Identification of research hypotheses and new knowledge from scientific literature
Source: BMC Med Inform Decis Mak. 2018 Jun 25;18:46. doi: 10.1186/s12911-018-0639-1 (PMC6019216; doi:10.1186/s12911-018-0639-1)
Supplement: Supplementary file 4 — The clues used to detect the Analysis component of the Knowledge Type meta-knowledge dimension. (FILE 3 kb) [file 12911_2018_639_MOESM4_ESM.file]

As a likely consequence
CONCLUSION
Consequently
Demonstration
Elucidation
Evidence
Hence
However
Identification
In conclusion
In consequence
In contrast to
In summary
Interestingly
Perhaps
Possible
Therefore
Thus
abilities
abilities of
ability
ability to
able
able to
abnormal
account for
affirmed
analyzed
apparent
apparently
appear
appearance
appeared
appeared to
appears
appears that
argue
as shown
assessed
associate
associated
assumed
because
believed
can
capable
capable of
capacity
capacity to
characterisation
characterised
characterization
characterize
characterized
characterizing
cited
claimed
commonly
compared
complicated
concept
conclude
concluded
conclusion
confirm
confirmed
confirming
consequence
consequences
consequent
consequently
considered to be
consistent
contribute
could
deduce
define
defined
defines
delimited
demonstrate
demonstrated
demonstrates
demonstrating
demonstration
dependent
describe
described
describes
description
designated
detectable
determination
determine
determined
determining
difficult to rationalize
disclosed
discovered
discuss
discussed
discusses
display
displayed
displaying
displays
dissection
document
documented
elaborated
elucidated
emphasize
emphasized
enable
enables
establish
established
establishing
estimate
evidence
evidenced
evident
exhibit
exhibited
exhibiting
explain
explaining
explanation
find
frequently
hence
highlight
highlight the role
highlights
hypothesis
hypothesize
hypothesized
hypothetical
idea
identification
identified
identifies
identify
identifying
illustrate
implicate
implicated
implicating
implications
implied
implies
imply
implying
in most
increasingly apparent
indicate
indicated
indicates
indicating
indication
indications
indicative
infer
inferred
information
insight
insights
interpretation
is believed to
is likely to
isolated
it was shown that
judged
known
largely
likely
link
linked
localized
located
mainly
manifests
map
may
may be
might
model
modeled
most
most likely
mostly
new
normal
normally
not been fully elucidated
noted
notion
often
paralleling
perhaps
plausible
point
point out
points to
possibility
possible
possibly
postulate
postulated
postulates
potential
potential to
potentially
present
presented
presents
presumably
presumed
probability
probably
pronounced
proof
propose
proposed
proposes
proposing
proved
provide a mechanism
provide evidence
provide strong evidence
puzzle
raised the possibility
raises
realized
recognized
recorded
reflect
reflecting
reflects
regularly
related
relatively
remains unknown
report
reported
reports
represented
representing
represents
reproducibly
reveal
revealed
revealing
reveals
review
reviews
seem
seemed to
seems
seems likely
seems therefore
shed light on
show
showed
showing
showing that
shown
shown to be
shows
similar levels
speculate
suggest
suggested
suggesting
suggesting that
suggestion
suggestive
suggests
summarize
summarizes
support
support the idea
support the possibility
supported
supports
supports this hypothesis
suppose
susceptible
suspect
suspected
tended
the notion that
the picture emerges
thereby
therefore
thought
thus
to
to speculate
typical
unable
unable to
uncommonly
uncovered
underscore
understanding
unusually
usually
view
was shown to be
was verified
would
