# Supplementary material for: Identification of research hypotheses and new knowledge from scientific literature
Source: BMC Med Inform Decis Mak. 2018 Jun 25;18:46. doi: 10.1186/s12911-018-0639-1 (PMC6019216; doi:10.1186/s12911-018-0639-1)
Supplement: Supplementary file 5 — The clues used to detect the Fact component of the Knowledge Type meta-knowledge dimension. (FILE 4 kb) [file 12911_2018_639_MOESM5_ESM.file]

Given
It is now well appreciated
all
already
are
established
fact
frequently
have been shown
inherent
known
recognized
results in
thought
