# Supplementary material for: Identification of research hypotheses and new knowledge from scientific literature
Source: BMC Med Inform Decis Mak. 2018 Jun 25;18:46. doi: 10.1186/s12911-018-0639-1 (PMC6019216; doi:10.1186/s12911-018-0639-1)
Supplement: Supplementary file 6 — The clues used to detect the Investigation component of the Knowledge Type meta-knowledge dimension. (FILE 2 kb) [file 12911_2018_639_MOESM6_ESM.file]

[?]
Analyses
Analysis
Appraisal
Elucidation
Evaluation
Examination
Exploration
In order to define
In order to delineate
In order to determine
In order to elucidate
In order to investigate
In order to measure
In order to study
In order to understand
Measurement
Studies
To
To address
To analyze
To ascertain
To assess
To better understand
To characterize
To clarify
To compare
To confirm
To define
To delineate
To demonstrate
To determine
To determine whether
To differentiate
To elucidate
To establish
To evaluate
To examine
To explore
To find
To further define
To further dissect
To further elucidate
To further evaluate
To further explore
To further identify
To gain a better understanding
To gain further insight
To gain some insight
To identify
To investigate
To isolate
To make clear
To model
To study
To test
To test the hypothesis
To understand
Understanding
With the aim of identifying
aimed
aimed at
aims at identifying
analyse
analysed
analyses
analysis
analyzed
analyzing
ascertain
ascertained
asked
assayed
assessed
at which point 
attention
characterize
clarify
compared
compared differences in
comparing
counted
define
delineate
determine
determined
determined whether
determining
discuss
discussed
elucidate
engaged in defining
evaluated
evaluates
examination
examine
examined
examines
examining
explore
explored
focused
for exploring
for studying
for testing
how
if
investigate
investigated
investigation
it is not known whether
judged
little is known
looked
looked for
measured
measuring
monitored
new field
no proof
not evident whether
not give direct information
not known
not yet clear
potential
prompting us to ask wha
prompting us to ask what
reported whether
search
studied
studies
study
studying
subject of controversy
tested
to
to address
to analyse
to analyze
to assay
to assess
to be tested
to characterize
to confirm
to define
to demonstrate
to describe
to detect
to determine
to dissecting
to distinguish
to elucidate
to evaluate
to examine
to explore
to find
to identify
to investigate
to measure
to monitor
to observe
to review
to show
to study
to test
to uncover
to understand
tried to identify
unclear whether
under investigation
understanding
unknown
useful in
were measured
what
whether and how
whether or not
will aid
