# Supplementary material for: Identification of research hypotheses and new knowledge from scientific literature
Source: BMC Med Inform Decis Mak. 2018 Jun 25;18:46. doi: 10.1186/s12911-018-0639-1 (PMC6019216; doi:10.1186/s12911-018-0639-1)
Supplement: Supplementary file 8 — The clues used to detect the Observation component of the Knowledge Type meta-knowledge dimension. (FILE 4 kb) [file 12911_2018_639_MOESM8_ESM.file]

Evidence
RESULTS
Therefore
analyzed
as detected
demonstrate
demonstrated
detect
detectable
detected
detection
evidenced
find
finding
findings
found
is observed
manifested
noted
noticed
observation
observations
observed
perceptible
propose
report
resulted in
revealed
seen
show
showed
visible
was found to
