# Supplementary material for: Identification of research hypotheses and new knowledge from scientific literature
Source: BMC Med Inform Decis Mak. 2018 Jun 25;18:46. doi: 10.1186/s12911-018-0639-1 (PMC6019216; doi:10.1186/s12911-018-0639-1)
Supplement: Supplementary file 9 — The clues used to detect the Other component of the Knowledge Source meta-knowledge dimension. (FILE 1 kb) [file 12911_2018_639_MOESM9_ESM.file]

[(\[].*([12][0-9][0-9][0-9]|submitted|review|pending).*[)\]]
in [12][0-9][0-9][0-9]
a number of recent studies
according to current models
accumulating data from a number of laboratories have recently
are thought to
as documented in the accompanying paper
been
currently available data
earlier
earlier studies
early studies
first
for several years
from a variety of sources
from several laboratories
has already been
has also been
has been
has been shown
has been widely
has led
has long been
has suggested
have
have been
have been shown
have demonstrated
have shown
in a previous study
in numerous studies
in previous work
is associated with
is considered to
is thought to be
it has long been
long
mainly
more recent studies
more recently
originally
other studies
others
our laboratory
our previous data
our previous studies
our previous work
previous
previous data
previous observations
previous reports
previous results
previous studies
previous work
previously
previously we and others
prior studies
proposed
published studies
recent
recent data
recent evidence
recent findings
recent reports
recent studies
recently
reported
several studies
studies
study
they have
was
we have developed
were
