# Supplementary material for: Identification of research hypotheses and new knowledge from scientific literature
Source: BMC Med Inform Decis Mak. 2018 Jun 25;18:46. doi: 10.1186/s12911-018-0639-1 (PMC6019216; doi:10.1186/s12911-018-0639-1)
Supplement: Supplementary file 10 — The clues used to detect the Uncertain component of the Certainty Level meta-knowledge dimension. (FILE 4 kb) [file 12911_2018_639_MOESM10_ESM.file]

could
may
might
possibility
possible
possibly
potential
potentially
would
ability
ability of
able
apparently
appear
appeared
appears
approximately
can
cannot be explained only
capabilities
capable
capable of
capacity
evidence
evidenced
evidencing
hypothesis
hypothesized
implicates
implies
imply
indicate
indicated
indicates
indicating
likely
may
most likely
must
normally
not always sufficient
potential
potentially
probably
propose
putative
seem
seems
should
suggest
suggested
suggesting
suggests
susceptible
unable
usually
